# Supplementary material for: Pediatric Rotavirus A Infection Among 337,019 Participants Within Asia: A Pan‐Asian Systematic Review and Meta‐Analysis
Source: J Trop Med. 2026 Apr 29;2026:6627946. doi: 10.1155/jotm/6627946 (PMC13126254; doi:10.1155/jotm/6627946)
Supplement: Supplementary file 1 — Supporting Information Additional supporting information can be found online in the Supporting Information section. [file JOTM-2026-6627946-s001.zip]

Archive with 9 entries (8 files):
- SUPP FILE/
- SUPP FILE/S3. PRISMA_2020_checklist.docx
- __MACOSX/SUPP FILE/._S3. PRISMA_2020_checklist.docx
- SUPP FILE/S2 QUALITY OF INCLUDED STUDIES BY JBI CRITICAL APPRAISAL CHECKLIST FOR STUDIES REPORTING PREVALENCE DATA.docx
- __MACOSX/SUPP FILE/._S2 QUALITY OF INCLUDED STUDIES BY JBI CRITICAL APPRAISAL CHECKLIST FOR STUDIES REPORTING PREVALENCE DATA.docx
- SUPP FILE/S1 Search_Strategy_Rotavirus.docx
- __MACOSX/SUPP FILE/._S1 Search_Strategy_Rotavirus.docx
- SUPP FILE/S4. JBI CHECKLIST FOR PREVALENCE DATA.pdf
- __MACOSX/SUPP FILE/._S4. JBI CHECKLIST FOR PREVALENCE DATA.pdf
